# Supplementary material for: Effects of short‐term exposure to moderate amounts of alcohol on brain volume
Source: Neuropsychopharmacol Rep. 2024 Dec 12;45(1):e12500. doi: 10.1002/npr2.12500 (PMC11772103; doi:10.1002/npr2.12500)
Supplement: Supplementary file 2 — Data S1: [file NPR2-45-e12500-s001.csv]

ID	Time	Age	Sex	VAS_Stimulant	VAS_Sedative	VAS_Physical	VAS_Craving	CerebralWhiteMatterVol	TotalGrayVol	Left-Lateral-Ventricle	Left-Inf-Lat-Vent	Left-Cerebellum-White-Matter	Left-Cerebellum-Cortex	Left-Thalamus-Proper	Left-Caudate	Left-Putamen	Left-Pallidum	Left-Hippocampus	Left-Amygdala	Left-Accumbens-area	Left-VentralDC	Left-choroid-plexus	Right-Lateral-Ventricle	Right-Inf-Lat-Vent	Right-Cerebellum-White-Matter	Right-Cerebellum-Cortex	Right-Thalamus-Proper	Right-Caudate	Right-Putamen	Right-Pallidum	Right-Hippocampus	Right-Amygdala	Right-Accumbens-area	Right-VentralDC	Right-choroid-plexus	lh_bankssts_volume	lh_caudalanteriorcingulate_volume	lh_caudalmiddlefrontal_volume	lh_cuneus_volume	lh_entorhinal_volume	lh_fusiform_volume	lh_inferiorparietal_volume	lh_inferiortemporal_volume	lh_isthmuscingulate_volume	lh_lateraloccipital_volume	lh_lateralorbitofrontal_volume	lh_lingual_volume	lh_medialorbitofrontal_volume	lh_middletemporal_volume
1	after0	25	M	4.042857143	4.208333333	2.03	1.7	449348.5841	643640.5065	6191.6	247.5	14486.4	57163.5	6360.1	2751.3	4261.9	1570.8	3813.5	1680.1	569.5	3782.1	522.9	5702.6	528.8	12871.9	60502.9	6260.4	3033	4175.1	1558.9	4150.6	1629.4	439.6	4068.9	650.4	2034	2224	4215	2755	1239	11420	12532	11606	2531	11117	8118	5792	5765	11056
1	after90	25	M	3.6	5.591666667	1.34	0.5	449138.1707	646620.3791	6360.2	211.2	14319.2	56570.3	6331.7	2760.1	4336.4	1654.4	3861.5	1598.9	588.8	3865.1	431	5627.5	548	13587.5	59483.7	5861.7	2976	4232.2	1678.8	3993.4	1529.1	481.4	4160.2	695.9	2152	2131	4321	2794	1537	11525	12821	11326	2477	11431	8145	5761	5112	11335
1	before	25	M	3.628571429	1.75	0.43	0.4	452215.2945	657612.3661	6101.4	239.1	15126	57933.1	6973.3	2859	4054.1	1712	3691.9	1678.8	666.1	3849.4	429	5350.1	510.9	13392.3	60682.7	6034.2	3071.5	4356.9	1656.2	4260.9	1625.3	494.6	3895.1	653.7	2135	2231	4560	2759	1617	11625	13036	12173	2623	11695	8271	5932	5097	11107
2	after0	26	F	3.728571429	4.866666667	2.1	0.4	439090.9523	617426.3934	6321.9	237	12315.7	50317.3	6266.2	3280.7	5167.6	1770.9	3720.7	1481.4	584	3379.2	473.3	6881.4	210.1	13388.4	49584.3	5972.2	3447.6	5076.5	1748.9	3755.9	1545.2	584.8	3527.6	392.7	2691	1881	6495	2967	2006	8914	13480	11766	2156	10771	7420	6555	4392	10947
2	after90	26	F	4.714285714	3.308333333	1.85	0.3	431039.6297	618884.9704	6276.2	237.5	13025.7	51288.6	6126.6	3340	5319.3	1882.9	3654	1511.3	517.8	3320.9	465.4	6767.9	258.3	13029.8	49564.3	5942.1	3377.4	5187.4	1799.6	3630.7	1610.5	555	3429.3	568.3	2878	1829	6769	2976	2088	8678	13416	12020	2005	11205	7825	6744	4837	10875
2	before	26	F	4.528571429	2.225	0.44	0.3	434800.5015	620047.0599	6237	161.6	12767.4	49314.2	6251	3261.7	5321.7	1788	3718.7	1580.1	543.9	3423.9	478.6	6673.9	148.6	12770.2	49860.8	5930.4	3468	5069.7	1829.2	3764	1680.1	536.9	3444.2	449.7	2854	1749	6669	3103	2413	9132	13709	12162	2223	10731	7712	6457	4351	11026
3	after0	20	M	5.628571429	4.116666667	2.3	3.8	476978.9495	691795.8363	10585.6	543.7	15947.2	59225	8421.3	3499.4	5052.4	2198.9	4290.6	1547.6	683.5	4401.2	307.4	8499.6	283.4	14950.2	60141.2	6931	3763	5401.1	2356.1	4640.4	1788.6	643.7	4492.6	366.2	2378	1576	6843	3047	2172	8908	12903	13894	2815	13908	8692	5583	5541	13358
3	after90	20	M	3.971428571	2.741666667	1.2	1.7	476681.9531	694353.9861	10292.1	569.3	16874.9	59031.4	8031.1	3595	5283.2	2127.5	4367	1587.4	643.7	4404.9	312.1	8467.5	336	15091.6	60415.1	7094.9	3719.2	5494	2383.4	4551	1758.6	637.6	4475	458.3	2445	1471	6887	3027	2100	9297	12496	13785	2957	14005	8370	5638	6485	13413
3	before	20	M	3	1.508333333	0.26	0.3	477704.5389	691292.1403	10371.6	537.4	16848.3	59016.1	8252.2	3507	5156.3	2123.1	4193.8	1582	636.7	4473.1	409.6	8531.5	379.2	14208.5	60890.5	6839.4	3645.7	5388.8	2341.6	4573.1	1895.8	623.8	4587.7	464.3	2227	1550	6907	2873	2192	9050	12421	14303	2767	13825	8183	5834	6166	13373
4	after0	20	F	2.328571429	3.433333333	1.26	0.8	374422.3871	604509.7146	4872.8	226.9	11994.5	47045.6	7536.7	3145.8	4269.9	1788.2	3525.5	1414.9	513.7	3548.1	255.1	7429.3	176.9	11700.9	48289.6	5508.3	3031	4697.8	1981.5	3647.5	1523.4	519.8	3833.2	514.1	2288	1090	5818	2900	2077	11002	13437	9070	2807	13079	7028	5780	4976	11590
4	after90	20	F	2.057142857	3.225	0.65	0.1	376103.0506	611307.5113	4983.3	253.1	11640.3	47115.4	7828.2	3135	3772.1	1949.1	3568.6	1464.5	518.3	3435.7	265.4	7315.9	243.1	11573.8	48589.3	5588.6	3091.2	4864	1890.1	3665.6	1628.6	588.6	3736.2	503	2401	1080	6156	2985	1639	10803	13783	9860	2781	12792	7675	5859	4758	12131
4	before	20	F	2.771428571	2.358333333	0.88	0.2	378651.6215	612208.7336	4597.4	232.5	13021.1	47356.2	7530.8	2981.9	4380.1	1726.1	3508.1	1477.5	468.2	3603.5	348.3	7181.4	222.5	11687.6	48575.3	5612.3	3140.1	4907.9	1860.9	3692.1	1732.6	530.8	3848.9	631.1	2422	1052	5970	2970	1435	11092	13242	9874	2777	13402	7605	5752	4286	12115
5	after0	22	M	0.642857143	4.083333333	2.63	1.1	444427.5159	737970.593	5337.3	360.5	13776.1	58514.8	7555	3788.7	5118.6	1971.8	4339.7	1600.1	658.7	4318.5	381.2	5934.8	433.9	12890.9	60214.9	7270.7	3873.6	4873.5	2052.3	4652.8	1849.9	631.3	4336.5	366.3	2721	1533	6628	4055	2366	11764	14010	12767	3072	16163	9076	7074	6024	15144
5	after90	22	M	0.657142857	3.85	2.33	1.1	450973.9132	739660.6424	5420.9	389	13508.6	58867.8	8452.6	3793.6	4974.9	2007.5	4399.3	1612.2	643.1	4334.9	358.2	5967	546.6	12305.4	59656.6	7529.1	3926.2	5346.1	2062.4	4232.4	1800.7	550.5	4133.6	335.5	3104	1460	6911	3627	2112	11758	13644	14125	2994	16175	9291	6990	6312	15457
5	before	22	M	0.4	0.55	0.4	0.5	452718.8211	734993.2589	5330.8	369.6	13697	58938.6	8167.2	3834.8	4705.8	2019.2	4495.8	1715.8	640.2	4311.6	320.5	6021.8	537.6	12578.9	59762.9	7254.8	3869.8	5491.5	1907	4369.5	1723.4	636.8	4112.7	399.8	2479	1456	6843	3799	2102	11112	13925	13191	2964	15455	9337	6981	5952	15770
6	after0	28	F	3.185714286	3.616666667	4.15	0.5	481227.5391	662483.0332	5424.6	257.9	19717.2	51151.6	8861.1	3487	5438.1	2163.4	3906.4	1928.4	746.1	4068.7	446.1	4403.7	257	14614.5	50097.1	8327.9	3462.2	5325.3	2098.7	4069.9	2175.5	702.8	4118.3	501.7	3655	1678	5816	4819	2405	9597	11344	9845	2843	15746	6586	8390	4794	10712
6	after90	28	F	4.157142857	1.333333333	1.97	0.6	484416.5137	683238.3205	5541.7	206.7	18581.8	52657.8	8831.5	3442.1	5418.4	2044.5	4163.4	1791.1	791.1	4224	436.5	4273.6	311	14267.6	50966.1	8104.7	3446.6	5343.6	2083.9	3919.1	2029.7	753	4289.1	548.4	3114	1884	6080	5051	1682	10598	11767	11317	2794	16032	7742	8528	5470	12084
6	before	28	F	0.8	0.725	0.61	0.4	491552.3765	680727.0535	5449.1	228.9	17306.1	53138.4	8810.2	3655	5390.1	2172	4105.9	1799.2	725.1	4161.5	347.5	4359.9	304.8	15547.4	50513.3	8033.3	3442.6	5488	2121.6	3906.3	2203.3	792.7	4244.2	432.7	3488	1864	6107	4745	1752	10685	11198	11297	2768	15906	7469	8274	5139	11535
7	after0	26	F	2.542857143	6.758333333	4.64	0.5	418927.197	630247.4606	8428.4	237.6	15041	56619.4	7428	3996.4	5334.1	2025.3	4195.2	1609.3	759.5	4122.8	342.3	6397.5	287.3	14674.5	59200.5	6966.8	4412.6	5242	2095.9	4541.3	1897.2	656.9	4234.2	437.2	2628	1104	5719	2466	1658	9096	12744	12750	2500	10746	7128	5268	5276	12604
7	after90	26	F	3.271428571	4.241666667	2.76	0.5	419595.3636	623935.1535	8286.6	248.3	14005.1	57504.4	7287.2	3972.7	5443.9	2119.5	4240.8	1643.9	774.2	4033.9	358.3	6400.2	227.6	14407.3	60302.8	6618.8	4351	5225.2	2134.2	4648.8	1884.7	652.3	4264.8	464.3	2663	1063	5744	2434	1727	8755	12465	12589	2499	10151	7070	5152	5028	12730
7	before	26	F	2.257142857	4.966666667	5.05	0.5	419884.4657	637000.0668	8262	238.6	15517.2	57600.2	7315.8	4007.3	5423.5	1981	4234.4	1713.7	720.7	4225.3	361.1	6225.7	227.6	15231	59368.2	6495.1	4321.4	5115.8	2201.9	4484.5	1999	699.4	4387.6	581.2	2750	1159	5835	2403	1320	9598	12797	12803	2526	11160	7160	5148	5072	13014
8	after0	29	M	7.085714286	2.641666667	2.14	1	516722.2914	733970.5365	9196.6	520.7	16765.3	58617.2	7807.8	3367.3	4651.8	1876.3	4665.3	1716.7	625.6	4271	318.7	4985.1	363.7	15538.6	60806.4	7507.5	3542.1	4866.8	2138.8	5229.8	2043.6	586.4	4334.6	467.4	2851	2010	6569	3436	2359	13023	15183	13912	3765	12412	8507	8579	5301	12787
8	after90	29	M	7.2	2.2	1.86	0.9	525440.2269	738878.3632	9106.4	494.3	17817.2	60744	7628.5	3526	4803.2	1992.4	4780.3	1831.7	663.6	4309.4	362.7	5006.5	349.4	15739.4	62590.6	7573.6	3590.5	4663.6	2163.2	5287.6	2099.9	568.5	4328.3	478	2892	1895	6559	3447	2185	13178	14862	14606	3814	12736	8569	8490	5589	12802
8	before	29	M	7.428571429	1.791666667	1.34	1	516999.3138	738977.4011	9084.1	395.5	16304.9	59077.8	7693.5	3404.7	4741	1947.9	4809.8	1666.6	635.5	4270.1	332.6	4688	287	16275.3	60699.7	7617.7	3503.9	4704.9	1961.8	5268.7	2052.3	649.4	4423.9	510.5	2925	2150	6588	3697	2566	13527	15310	14205	3752	12892	8572	8527	5344	12459
9	after0	24	F	1.685714286	7.275	5.52	1.3	388786.9886	603479.1065	4872.8	267.1	13305.4	50046.1	7858.3	3290.5	4228.4	1671.4	4160.2	1504.9	638.9	3669.5	506.3	4709.2	459.1	13092.5	50731.2	6166.6	3467.1	4346.9	1822.6	4326.9	1675.4	608.5	3761.7	478.3	2367	1339	6027	2963	2080	7618	9751	10771	2615	9306	7207	6018	5090	11472
9	after90	24	F	3.742857143	3.841666667	1.53	0.8	395543.0442	606219.7923	4782.9	229.8	13267	50722.6	8067.5	3283.2	3936.7	1888.8	4051.8	1509.3	585.2	3864.9	584.6	4634	515.3	13450	51103.9	6337.2	3494.4	4422.9	1911.9	4049.1	1804.6	527.6	3796	423.9	2531	1336	5831	2963	2186	7764	10183	10793	2705	9200	7598	6019	5182	11570
9	before	24	F	2.657142857	4.4	1.29	1.2	395830.9818	606400.2342	4674.5	242.4	13977.8	51155.8	7796	3275.8	4374.6	1740	4143	1595.9	640.7	3506.8	543.1	4533.9	416.3	13787.3	50534	6270.1	3477.5	4473.9	1901.5	4285.3	1942.6	551.6	3684.6	387.2	2359	1285	5626	2887	2056	7760	9708	10656	2570	9299	7270	6015	5457	11732
10	after0	22	F	1.857142857	7.191666667	3.33	0.1	456475.3816	660470.2081	5901.8	382	13653.2	52556	7523.3	3675.8	4888.4	1802.5	4222.5	1874.2	631.4	3608	386.3	5218.2	406.6	13829	53136	6928.1	3796.1	5163.4	1930.4	4581.4	1746.4	508.9	3588	375	3115	2029	5584	2970	1946	11599	13570	12914	2839	11871	8387	6788	5749	11248
10	after90	22	F	0.9	5.725	3.1	0.2	452105.2952	667726.2753	5848.6	382.2	14262.3	52322.5	6812.6	3661.3	4914.4	1919.7	4321.3	1778	685.3	3681.7	375.5	5263	453.9	13226.7	53760.8	6990.9	3793.3	5132.7	1940.5	4346	1581.1	594.4	3835.1	375.6	3123	1981	6115	3087	1480	11785	13530	13202	2718	12112	8380	6685	5222	11299
10	before	22	F	2.871428571	1.516666667	0.31	0.3	449900.7964	672560.505	5781.6	340.8	14690.8	52497.9	6970.3	3688.3	5105.5	1921.8	4389.1	1701.4	590	3513.5	401.4	5202.6	463.1	15252.9	52542.1	7026.7	3755.9	5336.1	1961.6	4435.7	1724.4	548.8	3716.1	453.2	3096	1989	6266	3140	1714	10401	13399	13093	2910	12446	8735	6769	5705	11468
11	after0	24	M	3.471428571	3.083333333	1.58	0.3	490999.1979	633075.9665	8155.8	493.1	12171.2	54499.9	7416.5	3709.9	5371.7	2085.2	3966.8	1643.9	653.1	4085.3	423.2	6002.2	236	11702.6	57484.6	7487.3	3883.4	5277.5	2074.4	4654	1614.9	676.6	4282.8	605.7	2306	1170	5775	2363	1913	8210	13531	13302	2536	11265	7905	5503	5243	11356
11	after90	24	M	3.314285714	3.241666667	1.25	0.4	473203.4706	649096.987	8221.1	282.8	11879.8	55960.2	7391.6	3755.3	5322.5	2113.4	4148.7	1482.2	710.3	4125.3	437.2	6233.9	231.7	12160.5	56895.6	7760.4	3943.9	5235.6	2067.3	4497.9	1619.9	646.5	4123.1	598.6	2457	1333	5800	2452	1744	8459	13625	13949	2536	11882	8227	5752	5301	11618
11	before	24	M	3.6	3.05	0.79	0.3	474154.0072	651818.67	8107.1	366	13059.8	55489.5	7508.6	3789	5280.5	2062.8	3938.6	1568.1	679.6	4098.2	438.6	6045.3	286.1	11842.7	56493.2	7460.6	4003.9	5191.1	2068.6	4238.8	1608.7	639.1	4151	686.9	2415	1306	5904	2537	1922	8643	13278	13704	2521	11696	8327	6073	4380	11593
12	after0	27	F	3.414285714	2.383333333	1.68	0.3	420024.9803	618410.4335	4323.8	360.6	14145.3	50598.4	7696	4015.2	4666.7	1721.6	4022.6	1583.7	796.7	4052.4	498.1	4305.8	339.9	14010.2	50715.6	6597.3	4154.8	4937.7	1673.7	4396.6	1709.3	708.8	4155.4	495.1	2115	2005	5523	3661	1246	9196	13819	11094	2937	11639	6980	6630	4964	11695
12	after90	27	F	1.971428571	3.225	1.87	0.3	420735.5605	624204.749	4310.7	376.2	13946.6	50249.8	7507.6	3949.7	4609.5	1697.5	4048.6	1429.6	840.7	4062.9	390.5	4213.3	345.8	14275.9	50967	6635.5	4201.7	4876.2	1718.3	4345.9	1561.3	725.8	4164.1	509.8	2166	1984	5849	3521	1579	9127	13690	11127	2973	11631	6894	6904	5770	11717
12	before	27	F	1.585714286	0.683333333	0.46	0.2	416717.9304	613065.4288	3900	345.5	13879.4	51665.5	6682.8	3999.6	4991.1	1841.9	4006	1491.9	746	3991.3	381.8	4012.2	313.1	13903.8	51312.9	6378.9	4074.4	5028.6	1766	4162.4	1662.7	659.3	4086.9	402.3	2188	1923	5746	3605	1476	9100	12982	10781	2915	11377	6733	6983	5195	11267
13	after0	21	F	5.571428571	7.358333333	4.02	2.3	438915.2434	658622.8784	4841.7	256.5	14612.1	49257	7385.6	3732	4776	1940.2	4051.6	1596.1	783.4	3665.6	304	4690.6	366.7	14197.3	49157.2	7305.6	3812.2	4668.5	1870.2	4146.5	1538.8	578.1	3738.7	495.2	2028	1986	6298	3825	2065	10418	13800	12643	3029	11046	8693	7629	6096	11833
13	after90	21	F	5.6	5.516666667	3.21	0.6	434174.6248	661229.0138	4916.7	271.3	16103.9	49344.5	7592.2	3693.8	4776.6	1973.9	3967.4	1568.8	687.8	3777.8	366.8	4891.6	393.6	14062.3	49232.1	6971.9	3896	4646.6	1721.2	4095.4	1497.6	617.5	3724.2	407.7	2447	1964	6516	3785	2157	10082	14211	13558	3215	12223	8788	7487	6062	11752
13	before	21	F	5.842857143	5.741666667	1.48	2.8	431294.8131	658263.1822	4762.9	208.7	15392.9	49187.5	7642.4	3715.5	4645.8	1931.3	4047.7	1641.4	835.8	3685.7	390.9	4518.1	426	15067.3	48851.3	7079.1	3845	4496.9	1854.5	4205.5	1518.5	635.4	3877.5	392.6	2481	1983	6509	4087	1964	9514	14177	12985	3067	11676	8754	7932	5634	11158
14	after0	28	F	2.171428571	4.225	2.36	1	464472.6088	647095.3768	6925.6	238.2	15093.9	47706.4	7870.1	3524.9	5387.2	1674.6	4011.5	1589.9	633.5	3479.8	320.3	5685.5	338	14207.8	47917.4	6718.8	3713.7	5431.7	1844.4	4076.8	1556.7	618.3	3644.3	448.7	2621	1890	5670	2273	1766	11369	12625	12073	3167	11742	8665	5352	4524	11426
14	after90	28	F	3.914285714	2.183333333	1.29	1.1	459330.228	646282.7335	6943.8	314.3	15024.5	48103.3	6874.2	3434.3	5377.2	1965.6	3772	1587.5	596.8	3477.9	359.1	5664.4	366.1	14030.2	47809.4	6720	3645.8	5349.4	1821.5	4004.1	1522.3	612.1	3711.7	385.2	2522	1766	5832	2275	1814	11148	12475	12151	3104	11931	8323	5620	4572	11309
14	before	28	F	3.914285714	2.35	0.96	1	455614.6525	650509.6301	6758.6	238.4	15440.5	48110.5	7632.5	3431.1	5050.2	1664.4	3922.9	1530.6	649.4	3601.1	282.3	5423.8	238.5	13990.6	47600.1	6532.4	3748.5	5407.4	1934.8	3977.3	1551.1	625.8	3685.5	420.9	2604	1802	5673	2341	1969	10972	12406	12246	3049	12133	8764	5384	4476	11318
15	after0	27	F	4.171428571	6.325	4.26	6.4	446569.2865	617506.8027	5527.6	350	14576	51528.8	8305.5	3484.5	5030.3	1945.8	4050.3	1628.7	561.6	3722.6	375.9	3971.2	312.2	13355.8	52201.6	7161.5	3632.6	5137.5	2019.6	4539.9	1854.4	533.8	3843.7	511.3	2053	1451	6219	2269	2271	9953	11836	11350	2538	11214	7578	6142	5181	10308
15	after90	27	F	2.257142857	6.283333333	4.76	2.1	447959.5416	612435.1118	5605.9	332	14607.9	51833.6	7626.3	3483	5245.5	1890.9	3928.8	1731.8	536.8	3806.6	366.2	4095.9	391.4	14046.2	52158	7228.6	3612.3	5255	1998.8	4317.8	1881.6	523.7	3779.2	535.5	2022	1669	6513	2234	2273	9817	11698	11599	2522	11092	7188	6112	4554	10127
15	before	27	F	3.6	2.008333333	0.61	0.8	443426.9895	623246.0136	5481	299.4	13638.1	52781.5	8053.1	3526.3	5232.9	1959.5	3955	1740.4	613.1	3786.9	298.2	3942.7	247.8	13496.1	52679.4	7156.7	3613.8	5195.8	1982.1	4727.6	1884.9	515.5	4006.8	427.4	2004	1686	6766	2311	2507	10167	11662	11489	2613	11404	7329	6221	5548	10365
16	after0	28	M	1.8	3.675	2.08	0.4	426911.798	623726.4453	6028.8	185.1	10170.4	48198.9	6968.5	3797.1	5109.6	1867.4	3654.4	1351	588.4	3613.3	422.8	4437.9	230.3	9951.5	49479.7	6545	4065.4	5184.7	1941	3913.2	1446.2	484.2	3546.9	613.6	2174	2150	5084	3318	1802	10486	11729	10084	3012	13788	8251	6715	5849	10388
16	after90	28	M	2.571428571	2.833333333	1.18	0.4	418942.9898	629866.6019	6029.1	178.2	10580.9	48949.8	7219.2	3821.4	5081.1	1859.8	3720.5	1205.1	669.4	3575.8	411.9	4330.2	256.4	9800.1	49818.2	6550.4	3984.6	5112.4	1919.8	3934	1468.1	534.1	3740.6	639.1	2381	1858	5278	3385	1589	10625	12172	9586	3008	13874	8140	6685	5379	9953
16	before	28	M	2.785714286	2.216666667	1.07	0.4	418196.4808	622404.5446	5932.3	272.9	10314	48335.1	6772.1	3653.3	5090.4	1874.2	3733.4	1241.5	765.5	3640.3	373.2	4309.1	261.2	9781.5	49291.6	6397.5	4016.5	5113.9	1915.6	3892.6	1534.2	543.7	3799.1	602.6	2268	2020	5151	3558	1559	10589	11754	10020	2961	13662	8896	6737	5090	10495
17	after0	22	M	2.014285714	6.5	5.38	0.6	401875.2491	687747.4787	6343.9	329.7	12511.8	59543.2	6959.7	3493.4	4592.8	1847.6	3783.3	1341.8	711.2	3773.2	409.5	5508.2	312.1	12426.1	58880.5	6498.8	3540.7	3946.9	1803.6	3982.2	1515.1	669.7	3698.8	499	2780	1733	5686	3170	1701	13362	15329	11558	2731	12863	8416	6063	5448	11963
17	after90	22	M	1.9	6.616666667	5.13	0.4	399554.2715	696549.1363	6378.5	492.3	12217	58212.2	6613.3	3392.8	4540	1737	3633.3	1309.4	665.2	3701	356.4	5449.4	342.4	12151.4	59281.3	6202.5	3530	3822.9	1585.5	3902.6	1616.9	614.1	3761	560.7	2536	1725	5880	3381	2188	13845	15064	12503	2770	12987	8691	6142	5157	11267
17	before	22	M	3.628571429	2.566666667	0.96	0.9	394363.2485	691603.2309	6086.3	261.9	13142.2	59479.8	6976.9	3475.8	4455.8	1774.6	3926.6	1433.2	690.1	3748.1	407.4	5182	278.7	13009	59611.5	6699.9	3551.3	4281.2	1727.7	4149.2	1605.5	683.8	3830.4	535.1	2650	1713	5679	3154	2164	13931	15096	12447	2733	12841	8544	6392	5606	10940
18	after0	28	F	3.228571429	6.25	4.51	0.4	422818.5417	588883.5038	8415.6	288.1	11933.1	45837.7	6301.2	3571.8	4781.5	1795.3	3892.6	1533.9	531.9	3648.2	645.2	8525.4	420.5	11802	47572.6	5958.6	3670	4754.7	1753.6	4001.2	1494.4	469.1	3620.5	592.3	1960	1233	5366	2606	2396	8716	10264	11840	2439	11956	6533	5581	5041	10399
18	after90	28	F	4.3	2.858333333	2.07	0.3	422688.0078	595790.2329	8177.6	269	12549.2	45337.4	6660.3	3568	4746.9	1746.3	4065.5	1636.2	593.9	3588.5	510.2	8429.3	399.9	12024	46981.5	6179.1	3770.1	4967.1	1738.7	4085.7	1461.6	500.2	3629.9	439	2063	1205	5274	2691	2451	9234	10274	10781	2303	12498	6657	5781	4572	10108
18	before	28	F	3.328571429	2.15	0.71	0.4	424076.7917	594685.2066	8184.8	309.1	12442.4	45671.7	6855.2	3492.2	4909	1760.6	4133.3	1492.4	617.8	3785.7	406.9	8209.5	362.4	11526.7	47133.9	6082.6	3757.1	4763.2	1767.2	4194.3	1497.8	507.3	3773	458	2055	1279	5435	2597	2209	9134	10587	11986	2338	11948	6847	5754	4550	10528
[truncated: 54 more columns]
